# Supplementary material for: Toxicological Analysis of the Arylnaphthalene Lignan Justicidin B Using a Caenorhabditis elegans Model
Source: Molecules. 2024 Nov 22;29(23):5516. doi: 10.3390/molecules29235516 (PMC11643176; doi:10.3390/molecules29235516)
Supplement: Supplementary file 1 [file molecules-29-05516-s001.zip]

Archive with 1 entries (1 files):
- molecules-3296110-supplementary.pdf
